# Supplementary material for: Prognostic Indicators for Precision Treatment of Non-Small Cell Lung Carcinoma
Source: Cells. 2024 Oct 28;13(21):1785. doi: 10.3390/cells13211785 (PMC11545304; doi:10.3390/cells13211785)
Supplement: Supplementary file 1 [file cells-13-01785-s001.zip]

Archive with 1 entries (1 files):
- cells-3243475-supplementary.pdf
